# Supplementary material for: High Connectivity of the White Seabream (Diplodus sargus, L. 1758) in the Aegean Sea, Eastern Mediterranean Basin
Source: Animals (Basel). 2019 Nov 15;9(11):979. doi: 10.3390/ani9110979 (PMC6912665; doi:10.3390/ani9110979)
Supplement: Supplementary file 1 [file animals-09-00979-s001.zip]

Archive with 1 entries (1 files):
- animals-623529-supplementary.xlsx
