# Supplementary material for: High Connectivity of the White Seabream (Diplodus sargus, L. 1758) in the Aegean Sea, Eastern Mediterranean Basin
Source: Animals (Basel). 2019 Nov 15;9(11):979. doi: 10.3390/ani9110979 (PMC6912665; doi:10.3390/ani9110979)
Supplement: Supplementary file 1 [file animals-09-00979-s001.zip › animals-623529-supplementary.xlsx]

## Sheet: data_subset
	Subset of the microsatellite genetic data
#unique_name_prefix
sample_alias	tax_id	scientific_name	common_name	sample_title	sample_description	geographic location (region and locality)
#template	169288	Diplodus sargus sargus	white seabream	microsatellite genetic data		eastern Mediterranean
#units							ID	SAI10	SAI12	Pma1	Pma2
1	169288	Diplodus sargus sargus	white seabream	microsatellite genetic data		eastern Mediterranean, Trikeri	ST1,	2429	1319	919	1013
2	169288	Diplodus sargus sargus	white seabream	microsatellite genetic data		eastern Mediterranean, Trikeri	ST2,	1327	709	529	1111
3	169288	Diplodus sargus sargus	white seabream	microsatellite genetic data		eastern Mediterranean, Trikeri	ST3,	1723	715	1832	1414
4	169288	Diplodus sargus sargus	white seabream	microsatellite genetic data		eastern Mediterranean, Trikeri	ST4,	1729	1317	1429	1320
5	169288	Diplodus sargus sargus	white seabream	microsatellite genetic data		eastern Mediterranean, Trikeri	ST5,	1115	912	2424	816
6	169288	Diplodus sargus sargus	white seabream	microsatellite genetic data		eastern Mediterranean, Sporades	SSP1,	1919	1526	203	2121
7	169288	Diplodus sargus sargus	white seabream	microsatellite genetic data		eastern Mediterranean, Sporades	SSP2,	1722	508	314	909
8	169288	Diplodus sargus sargus	white seabream	microsatellite genetic data		eastern Mediterranean, Sporades	SSP3,	819	719	1218	1215
9	169288	Diplodus sargus sargus	white seabream	microsatellite genetic data		eastern Mediterranean, Sporades	SSP4,	1218	1226	516	610
10	169288	Diplodus sargus sargus	white seabream	microsatellite genetic data		eastern Mediterranean, Sporades	SSP5,	527	721	312	3232
11	169288	Diplodus sargus sargus	white seabream	microsatellite genetic data		eastern Mediterranean, Thasos	STH1,	1515	707	303	707
12	169288	Diplodus sargus sargus	white seabream	microsatellite genetic data		eastern Mediterranean, Thasos	STH2,	717	713	2929	1818
13	169288	Diplodus sargus sargus	white seabream	microsatellite genetic data		eastern Mediterranean, Thasos	STH3,	1218	709	1323	3030
14	169288	Diplodus sargus sargus	white seabream	microsatellite genetic data		eastern Mediterranean, Thasos	STH4,	924	710	217	1313
15	169288	Diplodus sargus sargus	white seabream	microsatellite genetic data		eastern Mediterranean, Thasos	STH5,	1724	1115	1616	2528
16	169288	Diplodus sargus sargus	white seabream	microsatellite genetic data		eastern Mediterranean, Kavala	SKB1,	2424	709	303	406
17	169288	Diplodus sargus sargus	white seabream	microsatellite genetic data		eastern Mediterranean, Kavala	SKB2,	117	709	303	507
18	169288	Diplodus sargus sargus	white seabream	microsatellite genetic data		eastern Mediterranean, Kavala	SKB3,	1621	613	103	101
19	169288	Diplodus sargus sargus	white seabream	microsatellite genetic data		eastern Mediterranean, Kavala	SKB4,	606	205	909	712
20	169288	Diplodus sargus sargus	white seabream	microsatellite genetic data		eastern Mediterranean, Kavala	SKB5,	1730	1220	1515	1010
21	169288	Diplodus sargus sargus	white seabream	microsatellite genetic data		eastern Mediterranean, Chalkidiki	SX1,	1526	421	410	1515
22	169288	Diplodus sargus sargus	white seabream	microsatellite genetic data		eastern Mediterranean, Chalkidiki	SX2,	1021	718	414	1818
23	169288	Diplodus sargus sargus	white seabream	microsatellite genetic data		eastern Mediterranean, Chalkidiki	SX3,	917	713	2640	707
24	169288	Diplodus sargus sargus	white seabream	microsatellite genetic data		eastern Mediterranean, Chalkidiki	SX4,	918	820	404	918
25	169288	Diplodus sargus sargus	white seabream	microsatellite genetic data		eastern Mediterranean, Chalkidiki	SX5,	912	707	1818	718
26	169288	Diplodus sargus sargus	white seabream	microsatellite genetic data		eastern Mediterranean, Samos	SS1,	1326	1634	1018	1521
27	169288	Diplodus sargus sargus	white seabream	microsatellite genetic data		eastern Mediterranean, Samos	SS2,	2727	711	1230	2323
28	169288	Diplodus sargus sargus	white seabream	microsatellite genetic data		eastern Mediterranean, Samos	SS3,	1626	714	1226	1224
29	169288	Diplodus sargus sargus	white seabream	microsatellite genetic data		eastern Mediterranean, Samos	SS4,	1623	1824	1619	715
30	169288	Diplodus sargus sargus	white seabream	microsatellite genetic data		eastern Mediterranean, Samos	SS5,	113	624	2427	1325
31	169288	Diplodus sargus sargus	white seabream	microsatellite genetic data		eastern Mediterranean, Samos	SS6,	2427	516	820	2024
